# Supplementary material for: Developmental Cascades Link Maternal–Newborn Skin-to-Skin Contact with Young Adults’ Psychological Symptoms, Oxytocin, and Immunity; Charting Mechanisms of Developmental Continuity from Birth to Adulthood
Source: Biology (Basel). 2023 Jun 13;12(6):847. doi: 10.3390/biology12060847 (PMC10295697; doi:10.3390/biology12060847)
Supplement: Supplementary file 1 [file biology-12-00847-s001.zip]

Archive with 1 entries (1 files):
- biology-2391831-supplementary.pdf
